# Supplementary material for: Bioinformatics analysis of the potentially functional circRNA-miRNA-mRNA network in breast cancer
Source: PLoS One. 2024 Apr 18;19(4):e0301995. doi: 10.1371/journal.pone.0301995 (PMC11025867; doi:10.1371/journal.pone.0301995)
Supplement: S1 Table — (XLSX) [file pone.0301995.s002.xlsx]

## Sheet: S1 Table
		S1 Table: Details of databases, tools, and R packages used in this study
	Type	Name	Description	Web site	Article or resource
1	Database	CSCD	CSCD (Cancer-specific circRNAs database) is a database developed for cancer-specific circRNAs.	http://gb.whu.edu.cn/CSCD2/	CSCD2: an integrated interactional database of cancer-specific circular RNAs
2	Database	miRDB	miRDB is an online database for miRNA target prediction and functional annotations.	http://mirdb.org/	miRDB: an online database for prediction of functional microRNA targets
3	Database	miRWalk	miRWalk is an another online database for miRNA target prediction and functional annotations.	http://mirwalk.umm.uni-heidelberg.de/	miRWalk: An online resource for prediction of 335 microRNA binding sites
4	Database	miRTarBase	As a database, miRTarBase has accumulated more than three hundred and sixty thousand miRNA-target interactions (MTIs), which are collected by manually surveying pertinent literature after NLP of the text systematically to filter research articles related to functional studies of miRNAs.	https://mirtarbase.cuhk.edu.cn/~miRTarBase/miRTarBase_2022/php/index.php	miRTarBase 2020: updates to the experimentally validated microRNA–target 337 interaction database
5	R package	finalfit	The finalfit package provides functions that help create elegant final results tables and plots when modelling in R.	https://finalfit.org/	GitHub - ewenharrison/finalfit: Quickly create elegant regression results tables and plots when modelling in R
6	R package	limma	Limma is an R package for the analysis of gene expression microarray data, especially the use of linear models for analysing designed experiments and the assessment of differential expression.	https://bioconductor.org/packages/release/bioc/html/limma.html	limma powers differential expression analyses for RNA-sequencing and microarray studies
7	R package	survival	Contains the core survival analysis routines, including definition of Surv objects, Kaplan-Meier and Aalen-Johansen (multi-state) curves, Cox models, and parametric accelerated failure time models.	https://cran.r-project.org/web/packages/survival/index.html	A Package for Survival Analysis in R
8	Tool	Cytoscape	Cytoscape is an open source software platform for visualizing complex networks and integrating these with any type of attribute data.	https://cytoscape.org/	Cytoscape: a software environment for integrated models of biomolecular interaction networks,
9	Database	STRING	STRING is a database of known and predicted protein-protein interactions.	https://string-db.org/	The STRING database in 2021: customizable protein–protein networks, and functional characterization of user-uploaded gene/measurement sets
10	Tool	Enrichr	Enrichr is a widely used gene set search engine containing a large collection of gene sets and gene set libraries for the purpose of performing such analyses.	https://maayanlab.cloud/Enrichr/	Gene set knowledge discovery with Enrichr
11	Tool	MIENTURNET	MIENTURNET makes use of computationally predicted or experimentally validated miRNA-target interactions, for several organisms, downloaded from TargetScan and miRTarBase, respectively. MIENTURNET allows to visualize the results as miRNA-target interaction network.	http://userver.bio.uniroma1.it/apps/mienturnet/	MIENTURNET: an interactive web tool for microRNA-358 target enrichment and network-based analysis
