# Supplementary material for: Bioinformatics analysis of the potentially functional circRNA-miRNA-mRNA network in breast cancer
Source: PLoS One. 2024 Apr 18;19(4):e0301995. doi: 10.1371/journal.pone.0301995 (PMC11025867; doi:10.1371/journal.pone.0301995)
Supplement: S2 Table — (XLSX) [file pone.0301995.s003.xlsx]

## Sheet: S2 Table
S2 Table: Log-2 transformed fold change (Log2FC) values of these 18 DEGs
	log2FoldChange
	Basal	Her2	LumB	LumA	Normallike
PRAME	6.76767	6.157	6.69616	4.56922	3.53429
MELK	5.0255	4.43726	4.21943	2.77537	2.88501
NEK2	5.02017	4.61354	4.93975	3.71629	3.07664
EXO1	4.77659	4.23915	4.04482	2.63033	2.35636
TPX2	4.6875	3.95654	4.05345	2.66339	2.5713
BUB1	4.64195	4.03333	3.92148	2.59272	2.42604
DLGAP5	4.48509	4.04261	3.95742	2.63528	2.67469
SDC1	2.28406	2.81737	1.64019	1.67398	1.93063
CIDEC	-6.43852	-7.00341	-6.38914	-4.80297	-4.25735
ADH1B	-6.04099	-6.44615	-5.96956	-4.72775	-3.99733
TMEM132C	-5.82782	-6.37875	-6.10238	-4.25899	-3.44084
ACVR1C	-5.44679	-5.58635	-5.82551	-5.03589	-4.30126
LIPE	-5.44653	-5.09804	-5.18505	-4.17013	-3.69657
ABCA8	-5.31585	-5.49261	-5.3441	-3.55773	-2.65522
BTNL9	-5.11632	-4.80332	-4.6981	-3.68996	-2.89933
TNXB	-5.11277	-4.89776	-5.26792	-3.6851	-2.54733
GPAM	-4.87753	-4.55043	-4.72327	-4.22539	-3.79681
AOC3	-4.7327	-4.55256	-4.6396	-3.63794	-3.01275
